# Supplementary material for: Clinical Cases of Tick-Borne Diseases in Dogs During the Autumn-Winter Season in Poland
Source: Pathogens. 2024 Dec 21;13(12):1132. doi: 10.3390/pathogens13121132 (PMC11678369; doi:10.3390/pathogens13121132)
Supplement: Supplementary file 1 [file pathogens-13-01132-s001.zip]

Archive with 1 entries (1 files):
- pathogens-3295913-supplementary.pdf
